# Supplementary material for: A novel allosteric GCase modulator prevents Tau accumulation in GBA1WT and GBA1L444P/L444P cellular models
Source: Sci Rep. 2025 May 21;15:17646. doi: 10.1038/s41598-025-02346-8 (PMC12095489; doi:10.1038/s41598-025-02346-8)
Supplement: Supplementary file 1 — Supplementary Material 1 [file 41598_2025_2346_MOESM1_ESM.xlsx]

## Sheet: Fig 1B
	pH 5.0		pH 7.4
1.41e-06	-0.54734	-0.27871
2.81e-06	0.553974	0.763447	-0.58938	-0.28191
5.63e-06	2.58962	3.88157	0.426043	0.956235
1.13e-05	2.5058	3.29498	1.4516	1.1889
2.25e-05	4.46267	4.78892	5.12193	5.29649
4.5e-05	8.9979	9.07676	9.83994	9.59442
9e-05	11.7656	11.6891	12.7427	13.2188

## Sheet: Fig2A
GBA1WT (XY)	GBA1L444P/R496C (III)	GBA1N188S/S107L (III)	GBA1L444P/F213I (III)	GBA1L444P/L444P (III)	GBA1N370S/V394L (I)	GBA1N370S/84GG (I)	GBA1L444P/L444P (I)α	GBA1L444P/L444P (I)β	GBA1L444P/L444P (II)
0.98267	0.1261	0.4468	0.2217	0.1095	0.5625	0.5681	0.0886	0.0087	0.0504
0.99145	0.1364	0.4463	0.2149	0.1069	0.5048	0.5227	0.0887	0.0082	0.0495
1.03362	0.1302	0.4267	0.2109	0.1029	0.4749	0.495	0.0868	0.0079	0.0512
0.99145	0.136	0.4302	0.2036	0.1053	0.5029	0.4802	0.0904	0.007	0.0505
0.96998	0.1215	0.3947	0.1894	0.1027	0.4575	0.4789	0.0866	0.0053	0.0516
0.90743	0.1067	0.3476	0.1582	0.0935	0.5092	0.4769	0.0978	0.0056	0.0507
1.11293	0.0926	0.4373	0.2111	0.0802	0.6325	0.5636	0.0445		0.054
1.12187	0.091	0.4128	0.1949	0.08	0.6367	0.5167	0.0402		0.0558
1.14476	0.0882	0.4049	0.1705	0.078	0.6334	0.5096	0.0396		0.0539
1.07202	0.086	0.3865	0.1847	0.0784	0.6454	0.5138	0.0393		0.0551
1.12312	0.0889	0.3575	0.1648	0.0742	0.6572	0.4789	0.0356		0.056
1.05195	0.0818	0.3226	0.1474	0.0727	0.6459	0.4669	0.0407		0.0569
0.98622					0.4388				0.0564
0.92602					0.3928				0.0562
1.0182					0.4053				0.0544
0.95236					0.3954				0.0531
0.89357					0.4107				0.053
0.91803					0.3989				0.0539
1.01005					0.3959				0.0494
1.01443					0.3893				0.0522
1.00174					0.3772				0.0534
1.03168					0.3534				0.0544
0.98042					0.3408				0.0547
0.76393					0.3563				0.055
1.1288					0.6972
1.0945					0.6385
1.0649					0.6631
1.0899					0.7133
1.126					0.6944
1.0668					0.6653
0.9842					0.7498
0.9364					0.7218
0.9702					0.687
0.9486					0.7126
1.0794					0.6597
1.0425					0.5937
0.9928					0.9802
0.9928					0.802
0.9459					0.8686
0.9137					0.864
0.9918					0.8358
0.9629					0.8625
0.8944
0.9241
0.936
0.9546
1.0106
0.9484

## Sheet: Fig2B
GBA1L444P/L444P (III)	GBA1L444P/R496C (III)	N188S/S107L (III) ctrl	GBA1N188S/S107L (III)	L444P/F213I (III) ctrl	GBA1L444P/F213I (III)	GBA1L444P/L444P (III) ctrl	GBA1L444P/L444P (III)	GBA1N370S/V394L (I) ctrl	GBA1N370S/V394L (I)	GBA1N370S/84GG (I) ctrl	GBA1N370S/84GG (I)	GBA1WT (XY) ctrl	GBA1WT (XY)	GBA1L444P/L444P (I)α ctrl	GBA1L444P/L444P (I)α	GBA1L444P/L444P (II) ctrl	GBA1L444P/L444P (II)	GBA1L444P/L444P (I)β ctrl	GBA1L444P/L444P (I)β
1	1.7	1.08	1.91	1.07	1.71*	1.06	2.06	0.88	1.47	1.12	1.52	1.03	1.81	0.99	0.12*	0.94	1.95	1.23	1.25
1.08	1.68	1.07	1.86	1.03	1.51	1.03	1.99	0.79	1.48	1.03	1.55	0.98	1.86	0.99	2.03	0.93	1.99	1.14	1.02
1.03	1.79	1.03	1.74	1.01	1.41	0.99	1.92	0.74	1.38	0.98	1.47	1.02	1.79	0.97	2.08	0.96	1.94	1.11	1.06
1.08	1.62	1.04	1.65	0.98	1.39	1.02	1.76	0.78	1.3	0.95	1.77	1.02	1.93	1.01	2.28	0.95	2.05	0.98	-0.09*
0.96	1.47	0.95	1.57	0.91	1.22	0.99	1.72	0.71	1.37	0.95	1.45	0.95	1.98	0.96	2.14	0.97	1.94	0.75	0.89
0.85	1.22*	0.84	1.34*	0.76*	1.01*	0.9	1.45*	0.79	1.48	0.94	1.7	1	1.93	1.09	2.34	0.95	1.88	0.79	0.74
1.05	1.73	1.09	1.76	1.22*	1.58*	1.04	2.02	0.99	1.17	1.11				1.11		1.01
1.03	1.65	1.03	1.59	1.12	1.42	1.04	1.94	0.99	1.17	1.02				1.01		1.04
1	1.54	1.01	1.59	0.98	1.33	1.01	1.92	0.99	1.13	1.01				0.99		1.01
0.98	1.66	0.97	1.58	1.07	1.39	1.01	1.79	1.01	1.13	1.02				0.98		1.03
1.01	1.46	0.89	1.29*	0.95	1.27	0.96	1.66	1.02	1.21	0.95				0.89		1.05
0.93	1.3	0.81*	1.06*	0.85*	1.05*	0.94	1.33*	1.01	1.3	0.92				1.02		1.06
								1.13	1.16							1.06
								1.01	1.12							1.05
								1.04	1.11							1.02
								1.02	1							0.99
								1.06	1.05							0.99
								1.03	1.02							1.01
								1.02	1.55							0.93
								1	1.47							0.98
								0.97	1.35							1
								0.91	1.34							1.02
								0.88	1.42							1.02
								0.92	1.41							1.03
								1.02
								0.93
								0.97
								1.04
								1.02
								0.97
								1.1
								1.06
								1.01
								1.04
								0.97
								0.87
								1.13
								0.92
								1
								0.99
								0.96
								0.99

## Sheet: Fig2C
	L444P/L444P (I) α
2.5e-05	2.1062	2.0509	2.2018	2.2291	2.1358	2.088	1.5773	1.598	1.6112	1.5674	1.8765	1.8891	1.676	1.7154
1.25e-05	1.9527	1.9908	1.9439	2.0481	1.9441	1.8826	1.6486	1.4663	1.4854	1.3375	1.7661	1.7717	1.5987	1.5945
6.25e-06	1.6966	1.6504	1.7535	1.7362	1.6704	1.7478	1.4504	1.4099	1.4114	1.2611	1.7077	1.6008	1.5501	1.3849
3.12e-06	1.6843	1.6665	1.6155	1.7175	1.6904	1.651	1.5185	1.3979	1.3565	1.2798	1.6704	1.6739	1.4292	1.3849
1.5625e-06	1.4568	1.5575	1.5811	1.5119	1.4923	1.4673	1.5153	1.4071	1.2396	1.1708	1.56	1.5079	1.3216	1.2555
7.8125e-07	1.3628	1.4402	1.3735	1.3525	1.3694	1.3469	1.2189	1.3223	1.2205	1.1974	1.3462	1.3441	1.105	1.1957
3.90625e-07	1.2599	1.3015	1.3059	1.304	1.3523	1.3043	1.0606	1.0383	0.9372	0.8871	1.0909	1.0452	1.1183	1.0529
1.95313e-07	1.1845	1.2175	1.1825	1.179	1.2159	0.9432	1.051	0.9197	0.8501	0.8406	0.8968	0.8651	0.8989	0.9263

## Sheet: Fig2D
	WT (XY)
2.5e-05	1.9073	2.1633	1.7946	1.7777	1.8755	1.961	2.0307	2.0194
1.25e-05	2.04	2.0205	1.7322	1.7634	1.8542	1.932	1.9092	1.9583
6.25e-06	1.8476	1.839	1.6344	1.6786	1.7369	1.7414	1.764	1.8124
3.12e-06	1.8304	1.7827	1.6874	1.6483	1.709	1.6956	1.7595	1.7314
1.5625e-06	1.4382	1.4391	1.4626	1.4224	1.4445	1.5623	1.5155	1.5073
7.8125e-07	1.2058	1.1884	1.2225	1.1941	1.2235	1.2901	1.2556	1.2088
3.90625e-07	1.0704	1.0709	1.0539	1.0909	1.1357	1.1594	1.1404	1.1023
1.95313e-07	0.9419	0.9588	0.9452	0.9999	1.0444	1.0665	1.04	1.0279

## Sheet: Fig3A
0	400
0.851374	4.45245
1.14598	4.94046
1.00265	5.91064

## Sheet: Fig3B
0			25			12.5			6.25			3.12			1.56
0.851374	1.14598	1.00265	0.326785	0.440355	0.430598	0.552029	0.518868	0.46755	0.441025	0.514848	0.650285		0.618873	0.572311	0.613055	0.596875	0.633991

## Sheet: Fig3C
GBA1WT (XX)	GBA1L444P/L444P (I)α
1.13085	6.46075
1.16011	8.69639
0.709041	7.60871

## Sheet: Fig3D
0			25			12.5			6.25			3.12			1.56
	0.86328	1.13672	0.407217	0.357733	0.289887	0.426571	0.511928	0.387934	0.641168	0.606714	0.638049	0.694977	0.492148	0.73248	0.538159	0.540711	0.639112

## Sheet: Fig4A
GBA1WT (XX)	GBA1L444P/L444P (I)α
0.99764	0.19283
1.05988	0.1897
1.20571	0.13867
1.31674	0.15887
0.76551	0.2247
1.04542	0.13114
0.62329	0.18808

[truncated: 17 more sheets: Fig4B, Fig4C, Fig4D, Fig5A, Fig5B, Fig5C, Fig5D, Fig5E, Fig5F, Fig5G, Fig6A, Fig6B, Fig6C, Fig6D, Fig6E, Fig6F, Fig7]
